# Supplementary material for: How do clinician and parent-reported data differ? An analysis of similarity and difference in the datasets from a cross-syndrome genetics cohort study (GenROC)
Source: J Med Genet. 2026 Jan 19;63(4):e111193. doi: 10.1136/jmg-2025-111193 (PMC13018764; doi:10.1136/jmg-2025-111193)
Supplement: online supplemental table 2 [file jmg-63-4-s002.xlsx]

## Sheet: Sheet1
Supplemental Table 2: prevalence of common phenotypes in GenROC from PRD compared to general paediatric population(UK)
Parent term	Number of times reported in GenROC	Percentage in GenROC	Prevalence in population
HP:0002019 | Constipation	142	25.9598	Approx 3% worldwide
HP:0000486 | Strabismus	78	14.2596	2-2.5%
HP:0040262 | Glue ear	59	10.7861	0.08
HP:0000540 | Hypermetropia	58	10.6033	reported rates vary hugely
HP:0000483 | Astigmatism	56	10.2377	data sparse
HP:0001382 | Joint hypermobility	54	9.87203	0.11
HP:0000545 | Myopia	38	6.94698	0.16
HP:0000692 | Tooth malposition	31	5.66728	data sparse
HP:0002719 | Recurrent infections	26	4.7532	data sparse
HP:0002360 | Sleep abnormality	26	4.7532	data not available
HP:0002205 | Recurrent respiratory infections	25	4.57038	data not available
HP:0000678 | Dental crowding	24	4.38757	data not available
HP:0002099 | Asthma	24	4.38757	0.09
HP:0000670 | Carious teeth	24	4.38757	0.16
HP:0002783 | Recurrent lower respiratory tract infections	22	4.02194	data not available
HP:0002715 | Abnormality of the immune system	22	4.02194	data not available
HP:0000365 | Hearing impairment	21	3.83912	data not available
HP:0003763 | Bruxism	21	3.83912	data not available
